# Supplementary material for: First record of the subfamily Trichomyiinae Tonnoir, 1922 and genus Trichomyia Haliday in Curtis, 1839 (Diptera, Psychodidae) in China, with the description of a new extant species
Source: Zookeys. 2026 Apr 30;1278:305–15. doi: 10.3897/zookeys.1278.183769 (PMC13153809; doi:10.3897/zookeys.1278.183769)
Supplement: XML Treatment for Trichomyia sinensis [file zookeys.1278.183769-treatment1.xml]

<!DOCTYPE tp:taxon-treatment
  PUBLIC "-//TaxonX//DTD Taxonomic Treatment Publishing DTD v0 20100105//EN" "tax-treatment-NSO.dtd">
<tp:taxon-treatment xmlns:tp="http://www.plazi.org/taxpub"><tp:treatment-meta><kwd-group><label>Taxon classification</label><kwd>
                <named-content content-type="kingdom">Animalia</named-content>
              </kwd><kwd>
                <named-content content-type="order">Diptera</named-content>
              </kwd><kwd>
                <named-content content-type="family">Psychodidae</named-content>
              </kwd></kwd-group><mixed-citation publication-type="journal"><person-group><name><surname>Yang</surname><given-names>Shuai-Lai</given-names></name><name><surname>Guo</surname><given-names>Yi-Da</given-names></name><name><surname>Wang</surname><given-names>Zhen</given-names></name><name><surname>Yin</surname><given-names>Xin-Ming</given-names></name><name><surname>Xi</surname><given-names>Yu-Qiang</given-names></name></person-group><article-title>First record of the subfamily <tp:taxon-name><tp:taxon-name-part taxon-name-part-type="subfamily" reg="Trichomyiinae">Trichomyiinae</tp:taxon-name-part></tp:taxon-name> Tonnoir, 1922 and genus <italic><tp:taxon-name><tp:taxon-name-part taxon-name-part-type="genus" reg="Trichomyia">Trichomyia</tp:taxon-name-part></tp:taxon-name></italic> Haliday in Curtis, 1839 (<tp:taxon-name><tp:taxon-name-part taxon-name-part-type="order" reg="Diptera">Diptera</tp:taxon-name-part></tp:taxon-name>, <tp:taxon-name><tp:taxon-name-part taxon-name-part-type="family" reg="Psychodidae">Psychodidae</tp:taxon-name-part></tp:taxon-name>) in China, with the description of a new extant species</article-title><source>Zookeys</source><day>30</day><month>04</month><year>2026</year><volume>1278</volume><fpage>305</fpage><lpage>315</lpage><pub-id pub-id-type="doi">10.3897/zookeys.1278.183769</pub-id></mixed-citation></tp:treatment-meta><tp:nomenclature><tp:taxon-name><object-id xmlns:xlink="http://www.w3.org/1999/xlink" content-type="arpha" xlink:type="simple">2B9168F2-1BEB-5A9B-B0E6-681D10F5CB37</object-id>
                    		<tp:taxon-name-part taxon-name-part-type="genus" reg="Trichomyia">Trichomyia</tp:taxon-name-part> <tp:taxon-name-part taxon-name-part-type="species" reg="sinensis">sinensis</tp:taxon-name-part>
                    	
                    		<object-id xmlns:xlink="http://www.w3.org/1999/xlink" content-type="zoobank" xlink:type="simple">https://zoobank.org/DB1AE641-E3A3-4F5A-B05B-F75058D02AFB</object-id>
                    	</tp:taxon-name><tp:taxon-status xmlns:xlink="http://www.w3.org/1999/xlink" xlink:type="simple">sp. nov.</tp:taxon-status><xref ref-type="fig" rid="F1">Figs 1A</xref><xref ref-type="fig" rid="F1">, 1B</xref><xref ref-type="fig" rid="F2">, 2A–F</xref><xref ref-type="fig" rid="F3">, 3A</xref><xref ref-type="fig" rid="F3">, 3B</xref></tp:nomenclature><tp:treatment-sec sec-type="Type material"><title>Type material.</title><p><bold><italic>Holotype</italic></bold>: • 1♂, China, Henan Province, Xinxiang City, Hui County, Baligou Scenic Area, Xilian Scenic Area, <named-content xmlns:xlink="http://www.w3.org/1999/xlink" content-type="dwc:verbatimCoordinates" xlink:type="simple">35°38'39.33"N, 113°33'24.43"E</named-content>, 871 m elev., 2025.VIII.16, leg. Shuailai Yang. <bold><italic>Paratypes</italic></bold>: • 1♂, China, Henan Province, Xinxiang City, Hui County, Baligou Scenic Area, <named-content xmlns:xlink="http://www.w3.org/1999/xlink" content-type="dwc:verbatimCoordinates" xlink:type="simple">35°35'26.2"N, 113°32'14.44"E</named-content>, 717 m elev., 2025.VIII.15, leg. Kailin Wang; • 1♂, China, Henan Province, Luoyang City, Song County, Tianchishan National Forest Park, Tourist Reception Center, <named-content xmlns:xlink="http://www.w3.org/1999/xlink" content-type="dwc:verbatimCoordinates" xlink:type="simple">34°15'36.89"N, 111°50'58.74"E</named-content>, 1020 m elev., 2025.VI.29, leg. Shuailai Yang.</p></tp:treatment-sec><tp:treatment-sec sec-type="Diagnosis"><title>Diagnosis.</title><p>Palpus with four segments; first and second segments fused at articulation, without sensilla. Sc, R<sub>1</sub>, and R<sub>2</sub> apically curved towards costal margin; radial fork positioned closer to wing margin than median fork; r-m and sc-r present. Gonostylus incurved; dorsal surface pilose; ventral surface glabrous; apex bifurcated; one ramus falcate and marginally serrulate, bearing elongate setae along inner margin. Aedeagal complex with two pairs of sclerotised projections: one pair small and pointed, other pair broad bent at apex, slender, pointed, extending towards end of aedeagal complex.</p><fig id="F1" position="float" orientation="portrait"><object-id xmlns:xlink="http://www.w3.org/1999/xlink" content-type="doi" xlink:type="simple">10.3897/zookeys.1278.183769.figure1</object-id><object-id xmlns:xlink="http://www.w3.org/1999/xlink" content-type="arpha" xlink:type="simple">5AF25CF1-EADF-5334-99A8-2BA6242AAB41</object-id><label>Figure 1.</label><caption><p><italic><tp:taxon-name><tp:taxon-name-part taxon-name-part-type="genus" reg="Trichomyia">Trichomyia</tp:taxon-name-part> <tp:taxon-name-part taxon-name-part-type="species" reg="sinensis">sinensis</tp:taxon-name-part></tp:taxon-name></italic> sp. nov. and habitat. <bold>A</bold>. <italic><tp:taxon-name><tp:taxon-name-part taxon-name-part-type="genus" reg="Trichomyia">T.</tp:taxon-name-part> <tp:taxon-name-part taxon-name-part-type="species" reg="sinensis">sinensis</tp:taxon-name-part></tp:taxon-name></italic> in situ; <bold>B</bold>. Tourist Reception Centre, Tianchishan National Forest Park, Song County, Luoyang City, Henan Province, China.</p></caption><graphic xmlns:xlink="http://www.w3.org/1999/xlink" xlink:href="zookeys-1278-305_article-183769__-g001.jpg" id="oo_1614916.jpg" position="float" orientation="portrait" xlink:type="simple"><uri content-type="original_file" xlink:type="simple">https://binary.pensoft.net/fig/1614916</uri></graphic></fig></tp:treatment-sec><tp:treatment-sec sec-type="Description"><title>Description.</title><p>Measurements (<italic>N</italic> = 1). <bold>Male</bold>. Body length 1.09 mm. Wing length 1.97 mm, width 0.809 mm.</p><p><bold><italic>Head</italic></bold> (Figs <xref ref-type="fig" rid="F2">2A</xref>, <xref ref-type="fig" rid="F3">3A</xref>) suboval in frontal view, width 0.392 mm, length 0.287 mm; vertex 0.098 mm; eyes without eyebridge. Supraocular bristles arranged in multiple rows. Antennal sockets subtriangular. Antennae (Fig. <xref ref-type="fig" rid="F2">2B</xref>) in type specimens all incomplete, with longest fragment consisting of 11 segments; scape length 0.05 mm; pedicel subcircular length 0.07 mm, width 0.054 mm; flagellomeres fusiform, swollen at middle and distally narrowing. Flagellomeres 1–9: 0.12: 0.119: 0.121: 0.111: 0.117. 0.114: 0.107: 0.118: 0.117. Ascoids transparent, long, slender, sharply pointed apex, 1.05 times length of flagellomeres. Palpus (Fig. <xref ref-type="fig" rid="F2">2D</xref>) with four segments: first and second segments fused at articulation, without sensilla; palpus formula 1.0: 1.87: 1.78: 2.3.</p><fig id="F2" position="float" orientation="portrait"><object-id xmlns:xlink="http://www.w3.org/1999/xlink" content-type="doi" xlink:type="simple">10.3897/zookeys.1278.183769.figure2</object-id><object-id xmlns:xlink="http://www.w3.org/1999/xlink" content-type="arpha" xlink:type="simple">CA9C1DD6-F67C-54EC-8B3D-34CBDD2EF28F</object-id><label>Figure 2.</label><caption><p><italic><tp:taxon-name><tp:taxon-name-part taxon-name-part-type="genus" reg="Trichomyia">Trichomyia</tp:taxon-name-part> <tp:taxon-name-part taxon-name-part-type="species" reg="sinensis">sinensis</tp:taxon-name-part></tp:taxon-name></italic> sp. nov. <bold>A</bold>. Head, lateral view; <bold>B</bold>. Antennae; <bold>C</bold>. Wing; <bold>D</bold>. Palpus, lateral view; <bold>E</bold>. Aedeagal complex, dorsal view; <bold>F</bold>. Aedeagal complex, ventral view. Scale bars: 1 mm (<bold>C</bold>); 0.1 mm (<bold>A, B, D–F</bold>). Abbreviations: as – ascoids; ej apod – ejaculatory apodeme; I pac, II pac, III pac – projections in aedeagal complex I, II and III; gst – gonostylus; ps – parameral sheath; epand – epandrium; cerc- cercus.</p></caption><graphic xmlns:xlink="http://www.w3.org/1999/xlink" xlink:href="zookeys-1278-305_article-183769__-g002.jpg" id="oo_1614917.jpg" position="float" orientation="portrait" xlink:type="simple"><uri content-type="original_file" xlink:type="simple">https://binary.pensoft.net/fig/1614917</uri></graphic></fig><fig id="F3" position="float" orientation="portrait"><object-id xmlns:xlink="http://www.w3.org/1999/xlink" content-type="doi" xlink:type="simple">10.3897/zookeys.1278.183769.figure3</object-id><object-id xmlns:xlink="http://www.w3.org/1999/xlink" content-type="arpha" xlink:type="simple">E5A61F57-43A8-5943-BAAA-18123BFF12CE</object-id><label>Figure 3.</label><caption><p><italic><tp:taxon-name><tp:taxon-name-part taxon-name-part-type="genus" reg="Trichomyia">Trichomyia</tp:taxon-name-part> <tp:taxon-name-part taxon-name-part-type="species" reg="sinensis">sinensis</tp:taxon-name-part></tp:taxon-name></italic> sp. nov., male holotype. <bold>A</bold>. Head lateral view; <bold>B</bold>. Overall lateral view. Scale bars: 1 mm (<bold>B</bold>); 0.1 mm (<bold>A</bold>).</p></caption><graphic xmlns:xlink="http://www.w3.org/1999/xlink" xlink:href="zookeys-1278-305_article-183769__-g003.jpg" id="oo_1614918.jpg" position="float" orientation="portrait" xlink:type="simple"><uri content-type="original_file" xlink:type="simple">https://binary.pensoft.net/fig/1614918</uri></graphic></fig><p><bold><italic>Thorax</italic></bold> mesonotum without setae in region of median line, dark brown along both sides of median line, densely setose; remaining mesonotum light brown. Scutellum with lateral setae clustered near apical angles, with a single row of lateral setae along margins, otherwise completely without setae. Pleuron surface entirely surface. Wing (Fig. <xref ref-type="fig" rid="F2">2C</xref>) brownish; veins Sc, R<sub>1</sub>, and R<sub>2</sub> apically curved towards costal margin; vein sc-r short and inconspicuous; radial and medial forks complete; radial fork positioned closer to wing margin than median fork; r-m present. Vein R<sub>4+5</sub> complete at base, slightly below top the wing.</p><p><bold><italic>Terminalia</italic></bold> (Fig. <xref ref-type="fig" rid="F2">2E, F</xref>).</p><p>Yellow, except for black upper half of ejaculatory apodeme. Hypandrium and gonocoxites separate; hypandrium narrow; gonocoxite length 0.1 mm, slightly wider and rounder at middle, with multiple, long setae at end. Gonostylus incurved, with dorsal surface pilose and ventral surface glabrous, apex bifurcated, one ramus falcate and marginally serrulate, bearing elongate setae along inner margin. Aedeagal complex with three pairs of sclerotised projections: first pair near sides of aedeagus, small, and pointed; second pair slightly forked, sharp, and at end of aedeagus; third pair broad and bent at apex, extending towards end of slender, pointed aedeagal complex and 0.24 mm long, significantly longer than aedeagus. Ejaculatory apodeme 0.26 mm long, 1.6× longer than aedeagus, rod-shaped, long, thin, broad at apex in lateral view. Aedeagus slender, slightly separate, and distally pointed. Parameral sheath large in ventral view, completely smooth, apically broad, with distal end gradually narrower and more pointed. Epandrium approximately rectangular, width 1.78× times length. Hypoproct absent. Cercus pyriform, separate; outer surface densely setose; inner apical margin with small setae.</p><p><bold>Female</bold>. Unknown.</p></tp:treatment-sec><tp:treatment-sec sec-type="Distribution"><title>Distribution.</title><p>China (Henan).</p></tp:treatment-sec><tp:treatment-sec sec-type="Etymology"><title>Etymology.</title><p>The specific name refers to China, as the new species was first discovered there.</p></tp:treatment-sec><tp:treatment-sec sec-type="Biology"><title>Biology.</title><p>The specimen from the Tianchishan National Forest Park was found at night on the walls of the Tourist Reception Centre (Fig. <xref ref-type="fig" rid="F1">1B</xref>), where surrounding house lights likely attracted them. The other two specimens were collected using a sweep net during overcast, rainy weather in humid environments (Figs <xref ref-type="fig" rid="F4">4</xref>, <xref ref-type="fig" rid="F5">5</xref>). The specimen from Xilian Scenic Area was obtained by sweep netting in the gap between a pavilion and its back wall, an area containing abundant humus and some garbage, and with a stream nearby (Fig. <xref ref-type="fig" rid="F4">4B, C</xref>).</p><fig id="F4" position="float" orientation="portrait"><object-id xmlns:xlink="http://www.w3.org/1999/xlink" content-type="doi" xlink:type="simple">10.3897/zookeys.1278.183769.figure4</object-id><object-id xmlns:xlink="http://www.w3.org/1999/xlink" content-type="arpha" xlink:type="simple">D9A885EE-7AC2-5C91-804F-525F7217C3F2</object-id><label>Figure 4.</label><caption><p><italic><tp:taxon-name><tp:taxon-name-part taxon-name-part-type="genus" reg="Trichomyia">Trichomyia</tp:taxon-name-part> <tp:taxon-name-part taxon-name-part-type="species" reg="sinensis">sinensis</tp:taxon-name-part></tp:taxon-name></italic> sp. nov. specimen collection site in Xilian Scenic Area, Baligou Scenic Area, Henan Province, China. <bold>A</bold>. Valley at collection site; <bold>B</bold>. Pavilion at collection site; <bold>C</bold>. Surrounding habitat.</p></caption><graphic xmlns:xlink="http://www.w3.org/1999/xlink" xlink:href="zookeys-1278-305_article-183769__-g004.jpg" id="oo_1614919.jpg" position="float" orientation="portrait" xlink:type="simple"><uri content-type="original_file" xlink:type="simple">https://binary.pensoft.net/fig/1614919</uri></graphic></fig><fig id="F5" position="float" orientation="portrait"><object-id xmlns:xlink="http://www.w3.org/1999/xlink" content-type="doi" xlink:type="simple">10.3897/zookeys.1278.183769.figure5</object-id><object-id xmlns:xlink="http://www.w3.org/1999/xlink" content-type="arpha" xlink:type="simple">1DF009EF-05FC-5D02-88F3-D278EA73636F</object-id><label>Figure 5.</label><caption><p><italic><tp:taxon-name><tp:taxon-name-part taxon-name-part-type="genus" reg="Trichomyia">Trichomyia</tp:taxon-name-part> <tp:taxon-name-part taxon-name-part-type="species" reg="sinensis">sinensis</tp:taxon-name-part></tp:taxon-name></italic> sp. nov. specimen collection site in Xilian Scenic Area, Baligou Scenic Area, Henan Province, China. <bold>A</bold>. Collection area, mountain range; <bold>B</bold>. Trails and vegetation at collection site.</p></caption><graphic xmlns:xlink="http://www.w3.org/1999/xlink" xlink:href="zookeys-1278-305_article-183769__-g005.jpg" id="oo_1614920.jpg" position="float" orientation="portrait" xlink:type="simple"><uri content-type="original_file" xlink:type="simple">https://binary.pensoft.net/fig/1614920</uri></graphic></fig></tp:treatment-sec><tp:treatment-sec sec-type="Remarks"><title>Remarks.</title><p>The new species resembles <italic><tp:taxon-name><tp:taxon-name-part taxon-name-part-type="genus" reg="Trichomyia">T.</tp:taxon-name-part> <tp:taxon-name-part taxon-name-part-type="species" reg="urbica">urbica</tp:taxon-name-part></tp:taxon-name></italic> in the habitus, incurved gonostylus, bifurcated apex, and rod-shaped ejaculatory apodeme, but it can be separated from that species by the following: palpus with four segments, first and second segments fused at the articulation; wing r-m and sc-r present; and gonostylus with one of the rami falcate and marginally serrulate, bearing elongate setae along the inner margin. In <italic><tp:taxon-name><tp:taxon-name-part taxon-name-part-type="genus" reg="Trichomyia">T.</tp:taxon-name-part> <tp:taxon-name-part taxon-name-part-type="species" reg="urbica">urbica</tp:taxon-name-part></tp:taxon-name></italic>, the palpus has four segments, but the first and second segments are separated, the r-m vein is absent, and the gonostylus laterally has a long, sharp edge, which ends in a hook; the distal part is medially bent, ending in a rounded tip (<xref ref-type="bibr" rid="B16">Wagner 1982</xref>).</p></tp:treatment-sec><ref-list><ref id="B16"><mixed-citation xmlns:xlink="http://www.w3.org/1999/xlink" xlink:type="simple">Wagner R (1982) Palearctic moth-flies: a review of the <tp:taxon-name><tp:taxon-name-part taxon-name-part-type="subfamily">Trichomyiinae</tp:taxon-name-part></tp:taxon-name> (<tp:taxon-name><tp:taxon-name-part taxon-name-part-type="family">Psychodidae</tp:taxon-name-part></tp:taxon-name>). Systematic Entomology 7: 357–365. <ext-link xlink:href="10.1111/j.1365-3113.1982.tb00453.x" ext-link-type="doi" xlink:type="simple">https://doi.org/10.1111/j.1365-3113.1982.tb00453.x</ext-link></mixed-citation></ref></ref-list></tp:taxon-treatment>
